# Supplementary material for: Helmet Radio Frequency Phased Array Applicators Enhance Thermal Magnetic Resonance of Brain Tumors
Source: Bioengineering (Basel). 2024 Jul 19;11(7):733. doi: 10.3390/bioengineering11070733 (PMC11273942; doi:10.3390/bioengineering11070733)
Supplement: Supplementary file 1 [file bioengineering-11-00733-s001.zip]

Archive with 9 entries (9 files):
- APA_TR1_MTE_L.mp4
- APA_TR2_MTE_L.mp4
- APA_TR3_MTE_L.mp4
- APA_TR4_MTE_L.mp4
- HPA_TR1_MTE.mp4
- HPA_TR2_MTE_L.mp4
- HPA_TR3_MTE_L.mp4
- HPA_TR4_MTE.mp4
- MTE.mp4
